# Supplementary material for: Considerations for establishing occupational exposure limits for small molecule kinase inhibitors in drug development
Source: Front Toxicol. 2026 Mar 26;8:1743558. doi: 10.3389/ftox.2026.1743558 (PMC13061385; doi:10.3389/ftox.2026.1743558)
Supplement: Supplementary file 1 [file Table2.xlsx]

## Sheet: Table S2
Generic Name	Trade Name	Therapeutic Areas	Modality	Family	Primary Targets	Minimum Daily Therapeutic Dose w/ Reduced Dosing Recommendation (mg)	Minimum Daily Therapeutic Dose w/ Reduced Dosing Recommendation (ug)	AF for NOAEL to LOAEL	AF for Interindividual Variability	AF for Severe Toxicity - 5 for DART - 10 for Carc/ Genotoxicity/DART	Adjusted Minimum Daily Therapeutic Dose w/ Reduced Dosing Recommendation (ug)	Breathing Volume (10 m3)	Inhalation Dose (ug/m3)	Considering 50% oral Bioavailability (ug/m3)	OEL (ug/m3)	OEB
Trametinib	Mekinist	Oncology	SMKI	MEK	MEK1/2	0.5	500	10	10	5	1	10	0.1	0.5	0.05	3B
Sirolimus	Rapamune; Fyarro	Oncology; Immunology	SMKI - Macrolide	mTOR	FKBP12/mTOR	1	1000	10	10	10	1	10	0.1	0.5	0.05	3B
Tivozanib	Fotivda	Oncology	SMKI	TK	VEGFR2	0.89	890	10	10	5	1.78	10	0.178	0.5	0.089	3B
Baricitinib	Olumiant	Immunology	SMKI	JAK	JAK2/1	1	1000	10	10	5	2	10	0.2	0.5	0.1	3B
Tofacitinib	Tasocitinib; Xeljanz	Immunology	SMKI	JAK	JAK3	3.2	3200	10	10	10	3.2	10	0.32	0.5	0.16	3B
Mirdametinib	Gomekli	Oncology	SMKI	MEK	MEK1/2	2	2000	10	10	5	4	10	0.4	0.5	0.2	3B
Lenvatinib	Lenvima	Oncology	SMKI	TK	VEGFR, RET	2	2000	10	10	5	4	10	0.4	0.5	0.2	3B
Axitinib	Inlyta	Oncology	SMKI	VEGFR	VEGFR1/2/3	4	4000	10	10	10	4	10	0.4	0.5	0.2	3B
Everolimus	Afinitor	Oncology	SMKI - Macrolide	mTOR	FKBP12/mTOR	2.5	2500	10	10	5	5	10	0.5	0.5	0.25	3B
Inavolisib	Itovebi	Oncology	SMKI	PI3K	PI3Kα	3	3000	10	10	5	6	10	0.6	0.5	0.3	3B
Fruquintinib	Fruzaqla	Oncology	SMKI	VEGFR-TK	VEGFR1/2/3	3	3000	10	10	5	6	10	0.6	0.5	0.3	3B
Erdafitinib	Balversa	Oncology	SMKI	FGFR	FGFR1/2/3/4	4	4000	10	10	5	8	10	0.8	0.5	0.4	3B
Pemigatinib	Pemazyre	Oncology	SMKI	FGFR	FGFR2/1/3	4.5	4500	10	10	5	9	10	0.9	0.5	0.45	3B
Ponatinib	Iclusig	Oncology	SMKI	TK	BCR-ABL	10	10000	10	10	10	10	10	1	0.5	0.5	3B
Deucravacitinib	Sotyktu	Immunology	SMKI	JAK	TYK2	6	6000	10	10	5	12	10	1.2	0.5	0.6	3B
Ruxolitinib	Jakafi; Opzelura	Oncology; Dermatology	SMKI	JAK	JAK1/2/3; Tyk	10	10000	10	10	5	20	10	2	0.5	1	3A
Selumetinib	Koselugo	Oncology	SMKI	MEK	MEK1/2	10	10000	10	10	5	20	10	2	0.5	1	3A
Cabozantinib	Cabometyx; Cometriq	Oncology	SMKI	TK	RET, VEGFR2	20	20000	10	10	10	20	10	2	0.5	1	3A
Tovorafenib	Ojemda	Oncology	SMKI	BRAF	B/C-Raf	11	11000	10	10	5	22	10	2.2	0.5	1.1	3A
Futibatinib	Lytgobi	Oncology	SMKI	FGFR	FGFR2	12	12000	10	10	5	24	10	2.4	0.5	1.2	3A
Sunitinib	Sutent	Oncology	SMKI	VEGFR-TK	VEGFR2, et al.	25	25000	10	10	10	25	10	2.5	0.5	1.25	3A
Dacomitinib	Vizimpro	Oncology	SMKI	EGFR-TK	EGFR, ErbB2/4	15	15000	10	10	5	30	10	3	0.5	1.5	3A
Upadacitinib	Rinvoq	Immunology	SMKI	JAK	JAK1	15	15000	10	10	5	30	10	3	0.5	1.5	3A
Deuruxolitinib	Leqselvi	Dermatology	SMKI	JAK	JAK2/1	16	16000	10	10	5	32	10	3.2	0.5	1.6	3A
Quizartinib	Vanflyta	Oncology	SMKI	TK	Flt3	17.7	17700	10	10	5	35.4	10	3.54	0.5	1.77	3A
Cobimetinib	Cotellic	Oncology	SMKI	MEK	MEK1/2	20	20000	10	10	5	40	10	4	0.5	2	3A
Osimertinib	Tagrisso	Oncology	SMKI	TK	EGFR T970M	40	40000	10	10	10	40	10	4	0.5	2	3A
Lorlatinib	Lorbrena	Oncology	SMKI	ALK	ALK	50	50000	10	10	10	50	10	5	0.5	2.5	3A
Ritlecitinib	Litfulo	Immunology	SMKI	JAK	JAK3	50	50000	10	10	10	50	10	5	0.5	2.5	3A
Avapritinib	Ayvakit	Oncology	SMKI	KITK/PDGFR	KIT/PDGFR	25	25000	10	10	5	50	10	5	0.5	2.5	3A
Dasatinib	Sprycell	Oncology	SMKI	TK	BCR-ABL	50	50000	10	10	10	50	10	5	0.5	2.5	3A
Brigatinib	Alunbrig	Oncology	SMKI	ALK	ALK	60	60000	10	10	10	60	10	6	0.5	3	3A
Afatinib	Gilotrif	Oncology	SMKI	TK	ErbB1/2/4	30	30000	10	10	5	60	10	6	0.5	3	3A
Palbociclib	Ibrance	Oncology	SMKI	CDK	CDK4/6	75	75000	10	10	10	75	10	7.5	0.5	3.75	3A
Selpercatinib	Retevmo	Oncology	SMKI	RTK	RET	80	80000	10	10	10	80	10	8	0.5	4	3A
Asciminib	Scemblix	Oncology	SMKI	STAMP-TK	BCR-ABL	40	40000	10	10	5	80	10	8	0.5	4	3A
Gilteritinib	Xospata	Oncology	SMKI	TK	Flt3	80	80000	10	10	10	80	10	8	0.5	4	3A
Repotrectinib	Augtyro	Oncology	SMKI	TK	ROS1	80	80000	10	10	10	80	10	8	0.5	4	3A
Pirtobrutinib	Jaypirca	Oncology	SMKI	BTK	BTK	50	50000	10	10	5	100	10	10	0.5	5	3A
Infigratinib	Truseltiq	Oncology	SMKI	FGFR	FGFR2/1/3/4	50	50000	10	10	5	100	10	10	0.5	5	3A
Abrocitinib	Cibinqo	Dermatology	SMKI	JAK	JAK1	50	50000	10	10	5	100	10	10	0.5	5	3A
Imatinib	Gleevec	Oncology	SMKI	TK	BCR-ABL	100	100000	10	10	10	100	10	10	0.5	5	3A
Binimetinib	Mektovi	Oncology	SMKI	MEK	MEK1/2	60	60000	10	10	5	120	10	12	0.5	6	3A
Zanubrutinib	Brukinsa	Oncology	SMKI	BTK	BTK	80	80000	10	10	5	160	10	16	0.5	8	3A
Lazertinib	Lazcluze	Oncology	SMKI	EGFR-TK	EGFR	80	80000	10	10	5	160	10	16	0.5	8	3A
Mobocertinib	Exkivity	Oncology	SMKI	EGFR-TK	EGFR	80	80000	10	10	5	160	10	16	0.5	8	3A
Regorafenib	Stivarga	Oncology	SMKI	MK	VEGFR1/2/3	80	80000	10	10	5	160	10	16	0.5	8	3A
Dabrafenib	Tafinlar	Oncology	SMKI	BRAF	B-Raf	100	100000	10	10	5	200	10	20	0.5	10	2
Acalabrutinib	Calquence	Oncology	SMKI	BTK	BTK	100	100000	10	10	5	200	10	20	0.5	10	2
Abemaciclib	Verzenio	Oncology	SMKI	CDK	CDK4/6	100	100000	10	10	5	200	10	20	0.5	10	2
Momelotinib	Ojjaara	Oncology	SMKI	JAK	JAK1/2/3	100	100000	10	10	5	200	10	20	0.5	10	2
Pacritinib	Vonjo	Oncology	SMKI	JAK	JAK2	100	100000	10	10	5	200	10	20	0.5	10	2
Ripretinib	Qinlock	Oncology	SMKI	KITK/PDGFR	KIT/PDGFR	100	100000	10	10	5	200	10	20	0.5	10	2
Midostaurin	Rydapt	Oncology	SMKI	PDGFR-TK	Flt3, PDGFRs	100	100000	10	10	5	200	10	20	0.5	10	2
Pralsetinib	Gavreto	Oncology	SMKI	RTK	RET	100	100000	10	10	5	200	10	20	0.5	10	2
Fostamatinib	Tavalisse	Immunology	SMKI	SYK	SYK	100	100000	10	10	5	200	10	20	0.5	10	2
Vandetanib	Caprelsa	Oncology	SMKI	TK	VEGFR2; EFGR	100	100000	10	10	5	200	10	20	0.5	10	2
Larotrectinib	Vitrakvi	Oncology	SMKI	TRK	TRKA/B/C	100	100000	10	10	5	200	10	20	0.5	10	2
Pazopanib	Votrient	Oncology	SMKI	VEGFR-TK	VEGFR1/2/3	200	200000	10	10	10	200	10	20	0.5	10	2
Neratinib	Nerlynx	Oncology	SMKI	TK	ErbB2/HER2	120	120000	10	10	5	240	10	24	0.5	12	2
Crizotinib	Xalkori	Oncology	SMKI	ALK	ALK, MET	250	250000	10	10	10	250	10	25	0.5	12.5	2
Gefitinib	Iressa	Oncology	SMKI	EGFR	EGFR	250	250000	10	10	10	250	10	25	0.5	12.5	2
Ibrutinib	Imbruvica	Oncology	SMKI	BTK	BTK	140	140000	10	10	5	280	10	28	0.5	14	2
Ensartinib	Ensacove	Oncology	SMKI	ALK	ALK	150	150000	10	10	5	300	10	30	0.5	15	2
Encorafenib	Braftovi	Oncology	SMKI	BRAF	B-Raf	150	150000	10	10	5	300	10	30	0.5	15	2
Erlotinib	Tarceva	Oncology	SMKI	EGFR-TK	EGFR	150	150000	10	10	5	300	10	30	0.5	15	2
Capivasertib	Truqap	Oncology	SMKI	AKT	AKT	400	400000	10	10	10	400	10	40	0.5	20	2
Ribociclib	Kisqali	Oncology	SMKI	CDK	CDK4/6	200	200000	10	10	5	400	10	40	0.5	20	2
Nintedanib	Ofev	Pneumology	SMKI	FGFR	FGFR1/2/3	200	200000	10	10	5	400	10	40	0.5	20	2
Fedratinib	Inrebic	Oncology	SMKI	JAK	JAK2	200	200000	10	10	5	400	10	40	0.5	20	2
Sorafenib	Nexavar	Oncology	SMKI	MK	VEGFR1/2/3	200	200000	10	10	5	400	10	40	0.5	20	2
Belumosudil	Rezurock	Immunology	SMKI	ROCK2	ROCK2	200	200000	10	10	5	400	10	40	0.5	20	2
Bosutinib	Bosulif	Oncology	SMKI	TK	BCR-ABL; SRC	200	200000	10	10	5	400	10	40	0.5	20	2
Entrectinib	Rozlytrek	Oncology	SMKI	TK	TRKA/B/C, ROS1, ALK	200	200000	10	10	5	400	10	40	0.5	20	2
Tepotinib	Tepmetko	Oncology	SMKI	METK	MET	225	225000	10	10	5	450	10	45	0.5	22.5	2
Pexidartinib	Turalio	Oncology	SMKI	CSF1R	CSF1R, Kit	250	250000	10	10	5	500	10	50	0.5	25	2
Alectinib	Alecensa	Oncology	SMKI	ALK	ALK, RET	600	600000	10	10	10	600	10	60	0.5	30	2
Ceritinib	Zykadia	Oncology	SMKI	ALK	ALK	300	300000	10	10	5	600	10	60	0.5	30	2
Nilotinib	Danziten; Tasigna	Oncology	SMKI	TK	BCR-ABL	600	600000	10	10	10	600	10	60	0.5	30	2
Tucatinib	Tukysa	Oncology	SMKI	TK	ErbB2/HER2	300	300000	10	10	5	600	10	60	0.5	30	2
Capmatinib	Tabrecta	Oncology	SMKI	METK	MET	400	400000	10	10	5	800	10	80	0.5	40	2
Lapatinib	Tykerb	Oncology	SMKI	TK	ErbB1/2/HER2	1000	1000000	10	10	10	1000	10	100	0.5	50	2
Vemurafenib	Zelboraf	Oncology	SMKI	BRAF	B-Raf	960	960000	10	10	5	1920	10	192	0.5	96	2
