# Supplementary material for: Considerations for establishing occupational exposure limits for small molecule kinase inhibitors in drug development
Source: Front Toxicol. 2026 Mar 26;8:1743558. doi: 10.3389/ftox.2026.1743558 (PMC13061385; doi:10.3389/ftox.2026.1743558)
Supplement: Supplementary file 2 [file Table1.xlsx]

## Sheet: Table S1
Generic Name	Trade Name	Therapeutic Areas	IndicationsA	Modality	Family	Primary Targets	Other Target(s)	Dose RoutesB	Dose Range as Monotherapy (Excluding Renal Impairment)C	Minimum Daily Therapeutic Dose (mg)	Reduced Dosing Recommendation	Sensitive Populations w/ Reduced Dosing RecommendationD	Minimum Daily Therapeutic Dose w/ Reduced Dosing Recommendation (mg)	CYP2C19 Interactions	CYP3A4 Interactions	OAT3 Interactions	P-gp Interactions	Proton Pump Inhibitor Interactions	Mutagenicity (Ames)	Micronucleus Test (in vitro)	Micronucleus Test (in vivo)	Aneugenicity	Carcinogenicity	GHS Dev Tox	GHS Repro Tox	Black Box Warning	Black Box Warning Comments	PI Link
Capivasertib	Truqap	Oncology	HR+ and HER2– breast cancer with PIK3CA/AKT1/PTEN mutations	SMKI	AKT	AKT		PO	400 mg BID	800	Yes	ARs reduce dose down to 200 mg BID.	400	No	Yes (with inducers and inhibitors)	Yes (with inhibitors)	No	No	Negative	Negative	Positive	Capivasertib was genotoxic in the in vivo rat bone marrow micronucleus assay through an aneugenic mechanism.	Not conducted	Yes	Yes	No		https://www.accessdata.fda.gov/drugsatfda_docs/label/2025/218197s002lbl.pdf
Alectinib	Alecensa	Oncology	ALK+ NSCLC	SMKI	ALK	ALK, RET		PO	600 mg BID	1200	Yes	Severe hepatic impairment 450mg BID ARs decrease from 600mg BID to 450mg BID to 300mg BID	600	No	No	No	No	No	Negative	Positive	Positive	Alectinib was positive in a rat bone marrow micronucleus test through an aneugenic mechanism.	Not conducted	Yes	Not conducted	No		https://www.accessdata.fda.gov/drugsatfda_docs/label/2024/208434s015lbl.pdf
Brigatinib	Alunbrig	Oncology	ALK+ NSCLC	SMKI	ALK	ALK	ROS1 IGF-IR FLT3 EGFR	PO	180 mg QD (90 mg QD for first 7 days then increase to 180 mg QD)	180	Yes	ARs reduce dose by 30mg down to 60mg QD min. Interaction 3A4 inducers/inhibitors increase/reduce by approx 2x Severe hepatic impairment reduce by 40% Severe renal impairment reduce by 50%	60	No	Yes (with inducers and inhibitors)	No	No	No	Negative	Negative	Positive		Not conducted	Yes	Yes	No		https://www.accessdata.fda.gov/drugsatfda_docs/label/2022/208772s013lbl.pdf
Ceritinib	Zykadia	Oncology	ALK+ NSCLC	SMKI	ALK	ALK	IGF-1R InsR ROS1	PO	750 mg QD	750	No	Reduce dose by 1/3 when taken with 3A4 inhibitors ARs reduce dose up to 300mg QD	300	No	Yes (with inducers and inhibitors)	No	No	No	Negative	Positive	Negative	Ceritinib induced numerical aberrations (aneugenic) in the in vitro cytogenetic assay using human lymphocytes.	Not conducted	Yes	Not conducted	No		https://www.accessdata.fda.gov/drugsatfda_docs/label/2021/205755s019lbl.pdf
Crizotinib	Xalkori	Oncology	ALK+ (i) anaplastic large cell lymphoma (ALCL), (ii) inflammatory myofibroblastic tumors (IMT), or (iii) NSCLC; ROS1+ NSCLC	SMKI	ALK	ALK, MET	HGFR RON	PO	250 mg BID (NSCLC, IMT [adult]); 280 mg/m2 BID (ALCL, IMT [pediatric])	500	Yes	ARs reduce dose up to 250mg QD Hepatic and renal impairment 250mg QD 3A4 inhibitors reduce dose to 250mg QD	250	No	Yes (with inducers and inhibitors)	No	No	No	Negative	Positive	Positive		Not conducted	Yes	Yes	No		https://www.accessdata.fda.gov/drugsatfda_docs/label/2023/202570s036lbl.pdf
Ensartinib	Ensacove	Oncology	ALK+ NSCLC	SMKI	ALK	ALK		PO	150-225 mg QD	150	Yes	ARs	150	No	Yes (with inducers and inhibitors)	No	Yes (with inhibitors)	No	Negative	Negative	Negative		Not conducted	Yes	Yes	No		https://www.accessdata.fda.gov/drugsatfda_docs/label/2024/218171s000lbl.pdf
Lorlatinib	Lorbrena	Oncology	ALK+ NSCLC	SMKI	ALK	ALK		PO	100 mg QD	100	Yes	75 mg QD (renal) CYP 3A Inducers ARs: 50 mg	50	No	Yes (with inducers and inhibitors)	No	No	No	Negative	Positive	Positive	Lorlatinib was aneugenic in an in vitro assay in human lymphoblastoid TK6 cells.	Not conducted	Yes	Yes	No		https://www.accessdata.fda.gov/drugsatfda_docs/label/2021/210868s004lbl.pdf
Dabrafenib	Tafinlar	Oncology	BRAF mutation-positive (i) melanomas (V600E/K), (ii) NSCLC (V600E), (iii) anaplastic thyroid cancers (ATC) (V600E), and pediatric glioma (V600E)	SMKI	BRAF	B-Raf		PO	75 mg BID (ped) - 150 mg BID (adult)	300	No	ARs adult dose reduction down to 50mg BID	100	No	Yes (with inducers and inhibitors)	No	No	No	Negative	Negative	Negative		Not conducted	Yes	Yes	No		https://www.accessdata.fda.gov/drugsatfda_docs/label/2025/202806s033,217514s006lbl.pdf
Encorafenib	Braftovi	Oncology	BRAF mutation-positive colorectal cancer (CRC) (V600E) in combination with cetuximab; BRAF mutation-positive (i) melanomas (V600E/K) or (ii) NSCLC (V600E) in combination with binimetinib	SMKI	BRAF	B-Raf		PO	300-450 mg QD	300	No	ARs reduce down to 150mg QD 3A4 inhibitors reduce dose	150	No	Yes (with inducers and inhibitors)	No	No	No	Negative	Negative	Negative		Not conducted	Yes	Yes	No		https://www.accessdata.fda.gov/drugsatfda_docs/label/2025/210496s018lbl.pdf
Tovorafenib	Ojemda	Oncology	Pediatric low grade glioma in patients older than six months with a BRAF fusion/rearrangement or a BRAFV600 mutation	SMKI	BRAF	B/C-Raf		PO	400-600 mg QW (tablet); 380 mg/m2 QW (suspension)	125	No	ARs	11	Yes (with inducers and inhibitors)	Yes (with inducers and inhibitors)	No	No	No	Negative	Negative	Negative		Not conducted	Yes	Yes	No		https://www.accessdata.fda.gov/drugsatfda_docs/label/2024/217700s001,218033s001lbl.pdf
Vemurafenib	Zelboraf	Oncology	BRAF mutation-positive melanomas (V600E/K); Erdheim-Chester disease (ECD)	SMKI	BRAF	B-Raf	C-Raf A-Raf SRMS ACK1 MAP4K5 FGR	PO	960 mg BID	1920	No	ARs	960	No	Yes (with inducers and inhibitors)	No	No	No	Negative	Negative	Negative		Not conducted	Yes	Not conducted	No		https://www.accessdata.fda.gov/drugsatfda_docs/label/2020/202429s019lbl.pdf
Acalabrutinib	Calquence	Oncology	Chronic lymphocytic leukemia (CLL); mantle cell lymphoma (MCL1); small lymphocytic lymphoma (SLL)	SMKI	BTK	BTK		PO	100 mg BID	200	Yes	Interaction with CYP3A4 moderate inhibitor or 100 mg QD if toxicity Interaction with CYP3A4 strong inducer 200 mg BID	100	No	Yes (with inducers and inhibitors)	No	No	No	Negative	Negative	Negative		Not conducted	Yes	No	No		https://www.accessdata.fda.gov/drugsatfda_docs/label/2025/210259s011lbl.pdf
Ibrutinib	Imbruvica	Oncology	CLL; GVHD; SLL; Waldenström macroglobulinemia (WM)	SMKI	BTK	BTK		PO	420-560 mg QD (adult); 240 mg/m2 QD (pediatric)	420	Yes	ARs reduce dose up to 140mg QD Hepatic impairment reduce dose	140	No	Yes (with inducers and inhibitors)	No	No	No	Negative	Negative	Negative		Negative (1 species)	Yes	No	No		https://www.accessdata.fda.gov/drugsatfda_docs/label/2024/205552s043,210563s019,217003s004lbl.pdf
Pirtobrutinib	Jaypirca	Oncology	CLL; MCL1; SLL	SMKI	BTK	BTK		PO	200 mg QD	200	Yes	ARs down to 50 mg QD Severe renal impairment 50 mg QD CYP3A4 inhibitors reduce dose by 50 mg CYP3A4 inducers increase dose from 200 mg QD to 300 mg QD	50	Yes (with inhibitors)	Yes (with inducers and inhibitors)	No	Yes (with inhibitors)	No	Negative	Positive	Negative	Pirtobrutinib was aneugenic in in vitro micronucleus assays using human peripheral blood lymphocytes.	Not conducted	Yes	No	No		https://www.accessdata.fda.gov/drugsatfda_docs/label/2024/216059s002lbl.pdf
Zanubrutinib	Brukinsa	Oncology	CLL; follicular lypmphoma (FL); MCL1; marginal zone lymphoma (MZL); SLL; WM	SMKI	BTK	BTK		PO	320 mg QD or 160 mg BID	320	Yes	ARs	80	No	Yes (with inducers and inhibitors)	No	No	No	Negative	Negative	Negative		Not conducted	Yes	No	No		https://www.accessdata.fda.gov/drugsatfda_docs/label/2025/213217s015lbl.pdf
Abemaciclib	Verzenio	Oncology	HR+ and HER2– breast cancer, mono- and combination therapy	SMKI	CDK	CDK4/6		PO	200 mg BID	400	Yes	Lower starting monotherapy dose from 200 mg BID to 50 mg BID by 50 mg increments if toxicity QD dosing for pts. w/ severe hepatic impairment	100	No	Yes (with inducers and inhibitors)	No	Yes (with inhibitors)	No	Negative	Negative	Negative		Negative (1 species)	Yes	Yes	No		https://www.accessdata.fda.gov/drugsatfda_docs/label/2025/208716s019lbl.pdf
Palbociclib	Ibrance	Oncology	HR+ and HER2– breast cancer in combination with (i) an aromatase inhibitor or (ii) fulvestrant	SMKI	CDK	CDK4/6		PO	125 mg QD	125	No	ARs	75	No	Yes (with inducers and inhibitors)	No	No	No	Negative	Positive	Positive	Palbociclib was aneugenic in Chinese Hamster Ovary cells in vitro and in the bone marrow of male rats at doses ≥100 mg/kg/day for 3 weeks.	Positive (1 species)	Yes	Yes	No		https://www.accessdata.fda.gov/drugsatfda_docs/label/2025/207103s021,212436s009lbl.pdf
Ribociclib	Kisqali	Oncology	HR+ and HER2– breast cancer in combination with an aromatase inhibitor	SMKI	CDK	CDK4/6		PO	600 mg QD	600	No	ARs	200	No	Yes (with inducers and inhibitors)	No	No	No	Negative	Negative	Negative		Negative (1 species)	Yes	Yes	No		https://www.accessdata.fda.gov/drugsatfda_docs/label/2024/209092Orig1s018lbl.pdf
Trilaciclib	Cosela	Immunology	Myelosuppression prior to treatment of small cell lung cancer (SCLC) with cytotoxic therapy	SMKI	CDK	CDK4/6		IV	240 mg/m2 prior to chemotherapy	324	No	ARs recommendation to change vehicle	324	No	No	No	No	No	Negative	Positive	Not conducted		Not conducted	Yes	Yes	No		https://www.accessdata.fda.gov/drugsatfda_docs/label/2023/214200s006lbl.pdf
Pexidartinib	Turalio	Oncology	Tenosynovial giant cell tumors	SMKI	CSF1R	CSF1R, Kit		PO	250 mg BID	500	Yes	ARs	250	No	Yes (with inducers and inhibitors)	No	No	No	Negative	Negative	Negative		Negative (2 species)	Yes	Yes	Yes	Hepatotoxicity	https://www.accessdata.fda.gov/drugsatfda_docs/label/2025/211810s013lbl.pdf
Gefitinib	Iressa	Oncology	NSCLC with an EGFR exon 19 deletion or exon 21 (L858R) substitution	SMKI	EGFR	EGFR		PO	250 mg QD	250	No	3A4 inducer increase dose to 500mg QD	250	No	Yes (with inhibitors)	No	No	No	Negative	Negative	Negative		Positive (2 species)	Yes	Yes	No		https://www.accessdata.fda.gov/drugsatfda_docs/label/2018/206995s003lbl.pdf
Dacomitinib	Vizimpro	Oncology	NSCLC with an EGFR exon 19 deletion or an exon 21 L858R mutation	SMKI	EGFR-TK	EGFR, ErbB2/4	HER2/4	PO	45 mg QD	45	No	ARs reduce down to 15mg QD	15	No	No	No	No	No	Negative	Negative	Negative	Dacomitinib was not aneugenic in an in vivo rat bone marrow micronucleus assay.	Not conducted	Yes	Yes	No		https://www.accessdata.fda.gov/drugsatfda_docs/label/2020/211288s003lbl.pdf
Erlotinib	Tarceva	Oncology	NSCLC with an EGFR exon 19 deletion or an exon 21 L858R mutation; pancreatic cancer in combination with gemcitabine	SMKI	EGFR-TK	EGFR		PO	150 mg QD	150	No	3A4 inducers/inhibitors, increase/reduce dose by 50mg increments	150	No	Yes (with inducers and inhibitors)	No	No	No	Negative	Negative	Negative		Negative (2 species)	Yes	No	No		https://www.accessdata.fda.gov/drugsatfda_docs/label/2016/021743s025lbl.pdf
Lazertinib	Lazcluze	Oncology	NSCLC with EGFR ex19 del or L858R substitutions	SMKI	EGFR-TK	EGFR		PO	80-240 mg QD	80	No	ARs	80	No	Yes (with inducers and inhibitors)	No	No	No	Negative	Negative	Negative		Not conducted	Yes	Yes	No		https://www.accessdata.fda.gov/drugsatfda_docs/label/2024/219008s000lbledt.pdf
Mobocertinib	Exkivity	Oncology	Second-line treatment of NSCLC with EGFR exon 20 insertion mutations	SMKI	EGFR-TK	EGFR		PO	160 mg QD	160	No	ARs	80	No	Yes (with inducers and inhibitors)	No	No	No	Negative	Negative	Negative		Not conducted	Yes	Yes	Yes	QT prolongation; torsades de pointes	https://www.accessdata.fda.gov/drugsatfda_docs/label/2023/215310s003lbl.pdf
Erdafitinib	Balversa	Oncology	Second-line treatment of urothelial cancers with FGFR3 genetic alterations	SMKI	FGFR	FGFR1/2/3/4		PO	8-9 mg QD	8	No	ARs reduce dose to 4mg QD	4	No	Yes (with inducers and inhibitors)	No	No	No	Negative	Negative	Negative		Not conducted	Yes	Yes	No		https://www.accessdata.fda.gov/drugsatfda_docs/label/2024/212018s010lbl.pdf
Futibatinib	Lytgobi	Oncology	Cholangiocarcinoma with FGFR2 gene fusions or other rearrangements	SMKI	FGFR	FGFR2		PO	20 mg QD	20	No	ARs reduce dose up to 12mg QD	12	No	Yes (with inducers and inhibitors)	No	No	No	Negative	Positive	Negative		Not conducted	Yes	Not conducted	No		https://www.accessdata.fda.gov/drugsatfda_docs/label/2024/214801s002lbl.pdf
Infigratinib	Truseltiq	Oncology	Cholangiocarcinoma with FGFR2 gene fusions or other rearrangements	SMKI	FGFR	FGFR2/1/3/4	FGFR1/3/4	PO	125 mg QD	125	Yes	ARs reduce dose up tp 50mg QD Hepatic and renal impairment lower doses recommended	50	No	Yes (with inducers and inhibitors)	No	No	No	Negative	Negative	Negative		Not conducted	Yes	No	No		https://www.accessdata.fda.gov/drugsatfda_docs/label/2021/214622s000lbl.pdf
Nintedanib	Ofev	Pneumology	Chronic fibrosing interstitial lung diseases (ILD); idiopathic pulmonary fibrosis (IPF)	SMKI	FGFR	FGFR1/2/3	PDGFRα/β VEGFR1/2/3 CSF1R FLT-3	PO	150 mg BID	300	Yes	ARs	200	No	Yes (with inducers and inhibitors)	No	No	No	Negative	Negative	Negative		Negative (2 species)	Yes	Yes	No		https://www.accessdata.fda.gov/drugsatfda_docs/label/2024/205832s028lbl.pdf
Pemigatinib	Pemazyre	Oncology	Cholangiocarcinoma with FGFR2 fusions or other rearrangements	SMKI	FGFR	FGFR2/1/3		PO	13.5 mg QD	13.5	Yes	ARs	4.5	No	Yes (with inducers and inhibitors)	No	No	No	Negative	Negative	Negative		Not conducted	Yes	Not conducted	No		https://www.accessdata.fda.gov/drugsatfda_docs/label/2022/213736s002lbl.pdf
Abrocitinib	Cibinqo	Dermatology	Atopic dermatitis (AD) in people 12 years of age or older	SMKI	JAK	JAK1		PO	100-200 mg QD	100	Yes	CYP2C19 poor metabolizer (50mg) Renal 50 mg	50	Yes (with inducers and inhibitors)	Yes (with inducers and inhibitors)	No	No	No	Negative	Positive	Negative	Abrocitinib was aneugenic in the in vitro TK6 micronucleus assay, but was not aneugenic in an in vivo rat bone marrow micronucleus assay.	Negative (2 species)	Yes	Yes	Yes	Serious infections; mortality; malignancy; MACE; thrombosis	https://www.accessdata.fda.gov/drugsatfda_docs/label/2023/213871s004lblcorrected.pdf
Baricitinib	Olumiant	Immunology	Rheumatoid arthritis (RA)	SMKI	JAK	JAK2/1		PO	2-4 mg QD	2	Yes	Renal impairment reduce dose to 2mg or 1mg QD Hepatic impairment reduce dose to 2mg or 1mg QD Interactions with strong OAT3 inhibitors reduce dose by half	1	No	No	Yes (with inhibitors)	No	No	Negative	Negative	Negative		Negative (2 species)	Yes	Yes	Yes	Serious infections; mortality; malignancy; MACE; thrombosis	https://www.accessdata.fda.gov/drugsatfda_docs/label/2022/207924s007lbl.pdf
Deucravacitinib	Sotyktu	Immunology	Psoriasis	SMKI	JAK	TYK2		PO	6 mg QD	6	No	No dose adjustment recommended	6	No	No	No	No	No	Negative	Negative	Negative		Negative (2 species)	No	No	No		https://www.accessdata.fda.gov/drugsatfda_docs/label/2022/214958s000lbl.pdf
Deuruxolitinib	Leqselvi	Dermatology	Alopacia areata	SMKI	JAK	JAK2/1		PO	8 mg Q2D	16	No	CYP2C9 poor metabolizers or patients taking a moderate or strong CYP2C9 inhibitors, patients with gastrointestinal perforations, or patients with lipid elevations, anemia, neutropenia, and lymphopenia	16	No	Yes (with inducers and inhibitors)	Yes (with inhibitors)	No	No	Negative	Positive	Negative		Negative (2 species)	Yes	Yes	Yes	Serious infections; mortality; malignancy; MACE; thrombosis	https://www.accessdata.fda.gov/drugsatfda_docs/label/2024/217900s000lbl.pdf
Fedratinib	Inrebic	Oncology	Primary or secondary myelofibrosis (post (i) polycythemia vera or (ii) essential thrombocythemia)	SMKI	JAK	JAK2		PO	400 mg QD	400	Yes	ARs reduce dose up to 200mg QD 3A4 inhibitors reduce dose Renal impairment reduce dose	200	No	Yes (with inducers and inhibitors)	No	No	No	Negative	Negative	Negative		Negative (1 species)	Yes	No	Yes	Encephalopathy including Wernicke's	https://www.accessdata.fda.gov/drugsatfda_docs/label/2024/212327s006lbl.pdf
Momelotinib	Ojjaara	Oncology	Primary or secondary myelofibrosis patients with anemia	SMKI	JAK	JAK1/2/3		PO	200 mg QD	200	Yes	150mg QD severe hepatic impairment	100	No	No	No	No	No	Negative	Negative	Negative		Negative (2 species)	Yes	Yes	No		https://www.accessdata.fda.gov/drugsatfda_docs/label/2023/216873s000lbl.pdf
Pacritinib	Vonjo	Oncology	Primary or secondary myelofibrosis with a low platelet count	SMKI	JAK	JAK2	FLT3	PO	200 mg BID	400	No (avoid use)	ARs	100	No	Yes (with inducers and inhibitors)	No	No	No	Negative	Negative	Negative		Negative (2 species)	Yes	Yes	No		https://www.accessdata.fda.gov/drugsatfda_docs/label/2024/208712s003lbl.pdf
Ritlecitinib	Litfulo	Immunology	Alopacia areata	SMKI	JAK	JAK3		PO	50 mg QD	50	No	No dose adjustment recommended	50	No	Yes (with inducers and inhibitors)	No	No	No	Negative	Positive	Negative	Ritlecitinib was positive in an in vitro micronucleus assay in TK6 cells via an aneugenic mechanism. However, in an in vivo rat bone marrow micronucleus assay, ritlecitinib was not aneugenic or clastogenic.	Positive (1 species)	Yes	Yes	Yes	Serious infections; mortality; malignancy; MACE; thrombosis	https://www.accessdata.fda.gov/drugsatfda_docs/label/2023/215830s000lbl.pdf
Ruxolitinib	Jakafi; Opzelura	Oncology; Dermatology	AD (applied topically); GVHD; myelofibrosis; polycythemia vera	SMKI	JAK	JAK1/2/3; Tyk		PO, TOP (Cutaneous)	5-20 mg BID	10	Yes	ARs	10	No	Yes (with inducers and inhibitors)	No	No	No	Negative	Negative	Negative		Negative (2 species)	Yes	No	Yes	Jakafi: None; Opzelura: Serious infections; mortality; malignancy; MACE; thrombosis	https://www.accessdata.fda.gov/drugsatfda_docs/label/2023/202192s028lbl.pdf
Tofacitinib	Tasocitinib; Xeljanz	Immunology	RA, psoriatic (PsA), and juvenile idiopathic arthritis (JIA); ulcerative colitis (UC); ankylosing spondylitis	SMKI	JAK	JAK3		PO	5-11 mg BID	10	Yes	ARs	3.2	No	No	No	No	No	Negative	Positive	Negative		Positive (2 species)	Yes	Yes	Yes	Serious infections; mortality; malignancy; MACE; thrombosis	https://www.accessdata.fda.gov/drugsatfda_docs/label/2025/203214s038,208246s025,213082s010lbl.pdf
Upadacitinib	Rinvoq	Immunology	AD; PsA; RA; UC	SMKI	JAK	JAK1		PO	15-45 mg QD	15	Yes	ARs	15	No	Yes (with inducers and inhibitors)	No	No	No	Negative	Negative	Negative		Negative (2 species)	Yes	No	Yes	Serious infections; mortality; malignancy; MACE; thrombosis	https://www.accessdata.fda.gov/drugsatfda_docs/label/2024/211675s021s022lbl.pdf
Avapritinib	Ayvakit	Oncology	Gastrointestinal stromal tumors (GIST) with PDGFRA exon 18 mutations; aggressive systemic mastocytosis (ASM)	SMKI	KITK/PDGFR	PDGFR, Kit		PO	200-300 mg QD	200	Yes	ARs reduce dose from 300 to 200 then 100mg QD or from 200 to 100 then 50 then 25mg QD	25	No	Yes (with inducers and inhibitors)	No	No	No	Negative	Positive	Negative		Not conducted	Yes	Yes	No		https://www.accessdata.fda.gov/drugsatfda_docs/label/2024/212608s020lbl.pdf
Ripretinib	Qinlock	Oncology	Fourth-line treatment of GIST	SMKI	KITK/PDGFR	KIT/PDGFR		PO	150 mg QD	150	No	ARs	100	No	Yes (with inducers and inhibitors)	No	No	No	Negative	Negative	Negative		Not conducted	Yes	Yes	No		https://www.accessdata.fda.gov/drugsatfda_docs/label/2023/213973s007lbl.pdf
Binimetinib	Mektovi	Oncology	BRAF mutation-positive (i) melanomas (V600E/K) or (ii) NSCLC (V600E) in combination with encorafenib	SMKI	MEK	MEK1/2		PO	45 mg BID	90	Yes	ARs reduce dose to 30mg BID Moderate/severe hepatic impairment 30mg BID	60	No	No	No	No	No	Negative	Negative	Negative		Not conducted	Yes	Not conducted	No		https://www.accessdata.fda.gov/drugsatfda_docs/label/2025/210498s011lbl.pdf
Cobimetinib	Cotellic	Oncology	BRAF mutation-positive melanomas (V600E/K) in combination with vemurafenib; histiocytic neoplasms	SMKI	MEK	MEK1/2		PO	60 mg QD	60	No	ARs reduce up to 20mg QD Reduce dose if concommitant 3A4 inhibitor	20	No	Yes (with inducers and inhibitors)	No	No	No	Negative	Negative	Negative		Not conducted	Yes	Yes	No		https://www.accessdata.fda.gov/drugsatfda_docs/label/2023/206192s006lbl.pdf
Mirdametinib	Gomekli	Oncology	Neurofibromatosis type 1 (von Recklinhausen disease)	SMKI	MEK	MEK1/2		PO	2 mg/m2 BID	4	Yes	ARs, including ocular toxicity, left ventricular dysfunction, dermatologic adverse reactions	2	No	No	No	No	No	Negative	Negative	Positive		Negative (1 species)	Yes	Yes	No		https://www.accessdata.fda.gov/drugsatfda_docs/label/2025/219389s000lbl.pdf
Selumetinib	Koselugo	Oncology	Neurofibromatosis type 1 (von Recklinhausen disease)	SMKI	MEK	MEK1/2		PO	20-25 mg/m2 BID; 10 and 20 mg/day (BSA = 0.55-0.69 m2) and 20-50 mg BID (BSA = 0.70-1.90+ m2)	30	Yes	ARs	10	No	Yes (with inducers and inhibitors)	No	No	No	Negative	Negative	Positive	Selumetinib caused an increase chromosome aberrations in mouse micronucleus studies, predominantly via an aneugenic mode of action.	Negative (2 species)	Yes	No	No		https://www.accessdata.fda.gov/drugsatfda_docs/label/2024/213756s004lbl.pdf
Trametinib	Mekinist	Oncology	ATC; BRAF mutation-positive (i) melanomas (V600E/K) or (ii) NSCLC (V600E); pediatric low grade gliomas	SMKI	MEK	MEK1/2		PO	2 mg QD	2	No	ARs (reduction to 0.5 in ped patients; reduction to 1 in adults)	0.5	No	No	No	No	No	Negative	Negative	Negative		Not conducted	Yes	Yes	No		https://www.accessdata.fda.gov/drugsatfda_docs/label/2025/204114s034,217513s005lbl.pdf
Capmatinib	Tabrecta	Oncology	MET exon 14 skipping NSCLC	SMKI	METK	MET		PO	400 mg BID	800	No	ARs reduce up to 200mg BID	400	No	Yes (with inhibitors)	No	No	No	Negative	Negative	Negative		Not conducted	Yes	Not conducted	No		https://www.accessdata.fda.gov/drugsatfda_docs/label/2024/213591s011lbl.pdf
Tepotinib	Tepmetko	Oncology	NSCLC with MET exon 14 skipping alterations	SMKI	METK	MET		PO	450 mg QD	450	No	ARs	225	No	Yes (with inducers and inhibitors)	No	No	No	Negative	Negative	Negative		Not conducted	Yes	Not conducted	No		https://www.accessdata.fda.gov/drugsatfda_docs/label/2024/214096s003lbl.
Regorafenib	Stivarga	Oncology	CRC; GIST; HCC	SMKI	MK	VEGFR1/2/3	BCR-Abl RET KIT PDGFR-α/-β FGFR1/2 TIE2 DDR2 TrkA Eph2A RAF-1 BRAF BRAF V600E SAPK2 PTK5 CSF1R	PO	160 mg QD	160	No	ARs	80	No	Yes (with inducers and inhibitors)	No	No	No	Negative	Negative	Negative		Not conducted	Yes	Yes	Yes	Hepatotoxicity	https://www.accessdata.fda.gov/drugsatfda_docs/label/2025/203085s016lbl.pdf
Sorafenib	Nexavar	Oncology	DTC; HCC; RCC	SMKI	MK	VEGFR1/2/3	c-CRAF BRAF KIT FLT-3 RET PDGFR-β	PO	400 mg BID	800	No	ARs	200	No	Yes (with inducers and inhibitors)	No	No	No	Negative	Positive	Negative		Not conducted	Yes	Yes	No		https://www.accessdata.fda.gov/drugsatfda_docs/label/2023/021923Orig1s026lbl.pdf
Everolimus	Afinitor	Oncology	HR+ and HER2– breast cancer; pancreatic neuroendocrine tumors (NET); RCC; renal angiomyolipoma (RAML); subependymal giant cell astrocytoma (SEGA)	SMKI - Macrolide	mTOR	FKBP12/mTOR		PO	10 mg QD (breast cancer, pancreatic NET, RCC, RAML, SEGA); 4.5-5 mg/m2 QD (SEGA)	6	Yes	ARs reduce dose by 50%, may switch to QOD Hepatic impairment decrease dose P-gp and 3A4 inducers/inhibitors, modify dose	2.5	No	Yes (with inducers and inhibitors)	No	Yes (with inducers and inhibitors)	No	Negative	Negative	Negative		Negative (2 species)	Yes	Yes	No		https://www.accessdata.fda.gov/drugsatfda_docs/label/2022/203985s023,022334s051lbl.pdf
Sirolimus	Rapamune; Fyarro	Oncology; Immunology	Immunosuppressant following kidney transplantation; lymphangioleiomyomatosis	SMKI - Macrolide	mTOR	FKBP12/mTOR		IV, PO, TOP (Cutaneous)	2-40 mg/day	2	Yes	ARs; hepatic reduce by half	1	No	Yes (with inducers and inhibitors)	No	No	No	Negative	Negative	Negative		Positive (1 species)	Yes	Yes	Yes	Immunosupression, use is not recommended in liver or lung transplant patients	https://www.accessdata.fda.gov/drugsatfda_docs/label/2022/021083s069s070,021110s087s088lbl.pdf
Temsirolimus	Torisel	Oncology	RCC	SMKI - Macrolide	mTOR	FKBP12/mTOR		IV	25 QW	3.57143	Yes	ARs (recommended dose is no lower than 15 mg/week)	2.14286	No	Yes (with inducers and inhibitors)	No	No	No	Negative	Negative	Negative		Not conducted	Yes	Yes	No		https://www.accessdata.fda.gov/drugsatfda_docs/label/2018/022088s021s023lbl.pdf
Midostaurin	Rydapt	Oncology	AML; ASM; mast cell leukemias (MCL2)	SMKI	PDGFR-TK	Flt3, PDGFRs		PO	50 mg BID (AML); 100 mg BID (ASM, MCL2)	100	No	Contraindicated: Hypersensitivity to midostaurin or any of the excipients	100	No	Yes (with inducers and inhibitors)	No	No	No	Negative	Positive	Negative		Not conducted	Yes	Yes	No		https://www.accessdata.fda.gov/drugsatfda_docs/label/2023/207997s010lbl.pdf
Inavolisib	Itovebi	Oncology	Endocrine-resistant, PIK3CA mutation-positive, HR+, HER2-, locally advanced or metastatic breast cancer	SMKI	PI3K	PI3Kα		PO	3-9 mg QD	3	Yes	ARs	3	No	Yes (with inducers and inhibitors)	No	No	No	Negative	Positive	Negative		Not conducted	Yes	Yes	No		https://www.accessdata.fda.gov/drugsatfda_docs/label/2024/219249s001lbl.pdf
Netarsudil	Rhopressa	Occular	Glaucoma	SMKI	ROCK	ROCK1/2		TOP (Ophtalmic)	One drop/eye QD (0.2 mg/mL * 0.05 mL/drop = 0.01 mg/drop)	0.01	No	N/A	0.01	No	Not conducted	No	No	No	Negative	Negative	Negative		Not conducted	Yes	Not conducted	No		https://www.accessdata.fda.gov/drugsatfda_docs/label/2024/208254s014lbl.pdf
Belumosudil	Rezurock	Immunology	Graft vs. host disease (GVHD) in adults and pediatric patients 12 years of age and older	SMKI	ROCK2	ROCK2		PO	200 mg QD	200	No	Increase dosage to 200mg BID with strong 3A4 inducers or proton pump inhibitors	200	No	Yes (with inhibitors)	No	No	Yes (with inhibitors)	Negative	Negative	Negative		Not conducted	Yes	Yes	No		https://www.accessdata.fda.gov/drugsatfda_docs/label/2024/214783s007lbl.pdf
Pralsetinib	Gavreto	Oncology	RET fusion-positive (i) NSCLC, or (ii) thyroid cancer	SMKI	RTK	RET		PO	400 mg QD	400	No (not studied)	ARs	100	No	Yes (with inducers and inhibitors)	No	No	No	Negative	Negative	Negative		Not conducted	Yes	Yes	No		https://www.accessdata.fda.gov/drugsatfda_docs/label/2024/213721s015lbl.pdf
Selpercatinib	Retevmo	Oncology	RET gene fusion-positive (i) NSCLC, (ii) solid tumors, or (iii) thyroid cancer; RET mutation-positive medullary thyroid cancer (MTC)	SMKI	RTK	RET		PO	120-160 mg BID	240	Yes	ARs	80	No	Yes (with inducers and inhibitors)	No	No	No	Negative	Negative	Positive		Not conducted	Yes	Yes	No		https://www.accessdata.fda.gov/drugsatfda_docs/label/2024/213246s014lbl.pdf
Asciminib	Scemblix	Oncology	First- and second-line Ph+ chronic myelogenous leukemia (CML); CML with a T315I mutation	SMKI	STAMP-TK	Bcr-Abl		PO	80 mg QD or 40-200 mg BID	80	Yes	ARs reduce dose to 40mg QD/20mg BID or 160mg BID (other indication)	40	No	Yes (with inducers and inhibitors)	No	No	No	Negative	Negative	Negative		Not conducted	Yes	Yes	No		https://www.accessdata.fda.gov/drugsatfda_docs/label/2024/215358s009lbl.pdf
Fostamatinib	Tavalisse	Immunology	Chronic immune thrombocytopenia (ITP)	SMKI	SYK	SYK		PO	100-150 mg BID	200	No	ARs reduce dose up to 100mg QD	100	No	Yes (with inducers and inhibitors)	No	No	No	Negative	Negative	Negative		Negative (2 species)	Yes	Yes	No		https://www.accessdata.fda.gov/drugsatfda_docs/label/2025/209299Orig1s003lbl.pdf
Afatinib	Gilotrif	Oncology	Non-small cell lung cancer (NSCLC) with EGFR mutations; squamous NSCLC	SMKI	TK	ErbB1/2/4		PO	40 mg QD	40	Yes	ARs reduce dose by 10 mg Severe renal impairment 30 mg QD Increase/decrease dose by 10 mg for interactions with P-gp inducer/inhibitor	30	No	No	No	Yes (with inducers and inhibitors)	No	Positive	Negative	Negative		Not conducted	Yes	Yes	No		https://www.accessdata.fda.gov/drugsatfda_docs/label/2022/201292s017lbl.pdf
Bosutinib	Bosulif	Oncology	Ph+ CML	SMKI	TK	BCR-Abl	Src Lyn Hck	PO	400-600 mg QD	400	Yes	ARs dose reduction by 100mg. Doses less than 300mg have been used in patients however efficacy not established Hepatic and renal impairment dosage reduction 200mg-400mg QD	200	No	Yes (with inducers and inhibitors)	No	No	No	Negative	Negative	Negative		Negative (2 species)	Yes	Yes	No		https://www.accessdata.fda.gov/drugsatfda_docs/label/2024/203341s026lbl.pdf
Cabozantinib	Cabometyx; Cometriq	Oncology	Differentiated thyroid cancer (DTC); hepatocellular carcinoma (HCC); RCC	SMKI	TK	RET, VEGFR2	MET VEGFR1/3 AXL RET ROS1 TYRO3 MER KIT TRKB FLT3 TIE2	PO	60 mg QD (adult); 40 mg QD (pediatric)	60	Yes	ARs reduce dose to 40mg then 20mg Interaction CYP3A4 inhibitor/inducer, reduce/increase by 20mg Hepatic impairment reduce dose by 20mg	20	No	Yes (with inducers and inhibitors)	No	No	No	Negative	Negative	Negative		Positive (1 species)	Yes	Yes	No		https://www.accessdata.fda.gov/drugsatfda_docs/label/2023/208692s016lbl.pdf
Dasatinib	Sprycell	Oncology	Ph+ CML; Ph+ acute lymphoblastic leukemia (ALL)	SMKI	TK	BCR-Abl	EGFR SRC LCK YES FYN c-KIT PDGFRβ	PO	100-140 mg QD (adult); 40-100 mg QD (pediatric)	100	No	Escalation up to 140 or 180mg QD to be considered Adjust dose for concommitant 3A4 inhibitor/inducer	50	No	Yes (with inducers and inhibitors)	No	No	No	Negative	Positive	Negative		Positive (1 species)	Yes	No	No		https://www.accessdata.fda.gov/drugsatfda_docs/label/2024/021986s028lbl.pdf
Entrectinib	Rozlytrek	Oncology	ROS1+ NSCLC; solid tumors with NTRK fusion proteins	SMKI	TK	TRKA/B/C, ROS1, ALK	ALK	PO	600 mg QD (adult); 400-600 mg QD (pediatric)	600	No	ARs adults reduce dose to 200mg 3A4 inhibitors reduce dose	200	No	Yes (with inducers and inhibitors)	No	No	No	Negative	Positive	Negative	Entrectinib did demonstrate a potential for aneugenicity in an in vitro assay in cultured human peripheral blood lymphocytes. However, entrectinib was not aneugenic in the in vivo micronucleus assay in rats.	Not conducted	Yes	Not conducted	No		https://www.accessdata.fda.gov/drugsatfda_docs/label/2023/218550Orig1s000lbl.pdf
Gilteritinib	Xospata	Oncology	Acute myelogenous leukemia (AML) with FLT3 mutations	SMKI	TK	Flt3		PO	120 mg QD	120	No	ARs reduce dose up to 80mg QD	80	No	Yes (with inducers and inhibitors)	No	No	No	Negative	Negative	Positive		Not conducted	Yes	Not conducted	Yes	Differentiation syndrome	https://www.accessdata.fda.gov/drugsatfda_docs/label/2022/211349s003lbl.pdf
Imatinib	Gleevec	Oncology	Ph+ ALL or CML; ASM; chronic eosinophilic leukemia (CEL); dermatofibrosarcoma protuberans (DFSP); hypereosinophilic syndrome; GIST; myelodysplastic/myeloproliferative disease	SMKI	TK	BCR-Abl	PDGFR c-Kit	PO	100-600 mg QD or 400 mg BID (adult); 340 mg/m2 QD or 170 mg/m2 BID (pediatric)	100	Yes	100mg QD recommended as a starting dose for a small subset of patients ARs reduce dose Severe hepatic impairment reduce dose 25%	100	No	Yes (with inducers and inhibitors)	No	No	No	Negative	Positive	Negative		Positive (1 species)	Yes	No	No		https://www.accessdata.fda.gov/drugsatfda_docs/label/2016/021588s047lbl.pdf
Lapatinib	Tykerb	Oncology	HER2+ breast cancer in combination with capecitabine or letrozole	SMKI	TK	ErbB1/2/HER2		PO	1250-1500 mg QD	1250	Yes	ARs reduce dose up to 1000mg QD 3A4 inhibitors/inducers modify dose Hepatic impairment reduce dose	1000	No	Yes (with inducers and inhibitors)	No	No	No	Negative	Negative	Negative		Positive (1 species)	Yes	Yes	Yes	Hepatotoxicity	https://www.accessdata.fda.gov/drugsatfda_docs/label/2022/022059s031lbl.pdf
Lenvatinib	Lenvima	Oncology	DTC, HCC, RCC, and endometrial carcinomas	SMKI	TK	VEGFR, RET	FGFR KIT RET PDGFRα	PO	24 mg QD; 12 mg QD (≥60 kg) or 8 mg QD (<60 kg)	8	Yes	14 mg QD 10 mg QD ARs: 4 mg every other day	2	No	No	No	No	No	Negative	Negative	Negative		Not conducted	Yes	Yes	No		https://www.accessdata.fda.gov/drugsatfda_docs/label/2025/206947s033lbl.pdf
Neratinib	Nerlynx	Oncology	Second- and third-line treatment of HER2+ breast cancer	SMKI	TK	ErbB2/HER2		PO	120 mg QD (week 1), 160 mg QD (week 2), 240 mg QD (week 3+)	240	Yes	80 mg QD Severe hepatic impairment ARs (120 mg)	120	No	Yes (with inducers and inhibitors)	No	No	No	Negative	Negative	Negative		Negative (2 species)	Yes	No	No		https://www.accessdata.fda.gov/drugsatfda_docs/label/2021/208051s009lbl.pdf
Nilotinib	Danziten; Tasigna	Oncology	First- or second-line treatment of Ph+ CML	SMKI	TK	BCR-Abl		PO	300-400 mg BID	600	No	Contraindicated: patients with hypokalemia, hypomagnesemia, or long QT syndrome lowest daily dose based on BSA = 100 mg (0.32 m2)	600	No	Yes (with inducers and inhibitors)	No	No	No	Negative	Negative	Negative		Positive (1 species)	Yes	No	Yes	QT prolongation; sudden death	https://www.accessdata.fda.gov/drugsatfda_docs/label/2024/219293s000lbl.pdf
Osimertinib	Tagrisso	Oncology	NSCLC with an EGFR (i) exon 19 deletion, (ii) exon 21 substitution, or (iii) a T790M mutation	SMKI	TK	EGFR T970M		PO	80 mg QD	80	No	CYP3A Inducers (INCREASE); ARs	40	No	Yes (with inducers and inhibitors)	No	No	No	Negative	Negative	Negative		Positive (1 species)	Yes	Yes	No		https://www.accessdata.fda.gov/drugsatfda_docs/label/2024/208065s033lbl.pdf
Ponatinib	Iclusig	Oncology	Ph+ ALL; CML; CML without a T315I mutation	SMKI	TK	BCR-Abl	VEGFR PDGFR FGFR EPHR KIT RET TIE2 FLT3 SRC family	PO	45 mg (starting dose); 15 mg (maintenance dose)	15	Yes	ARs	10	No	Yes (with inducers and inhibitors)	No	No	No	Negative	Negative	Negative		Positive (1 species)	Yes	Yes	Yes	Arterial occlusive events; venous thromboembolic events; heart failure; hepatotoxicity	https://www.accessdata.fda.gov/drugsatfda_docs/label/2024/203469s037lbl.pdf
Quizartinib	Vanflyta	Oncology	AML with an FLT3 internal tandem duplication	SMKI	TK	Flt3		PO	26.5-53 mg QD	26.5	No	ARs QTcF > 500 ms keep maintain dose at 26.5 mg QD for maintenance instead of increasing to 53 mg QD CYP3A4 inhibitors reduce dose	17.7	No	Yes (with inducers and inhibitors)	No	No	No	Positive	Negative	Negative		Not conducted	Yes	Yes	Yes	QT prolongation; torsades de pointes; sudden death	https://www.accessdata.fda.gov/drugsatfda_docs/label/2024/216993s001lbl.pdf
Repotrectinib	Augtyro	Oncology	ROS1+ NSCLC and solid tumors with a neurotrophic tyrosine receptor kinase (NTRK) gene fusion	SMKI	TK	ROS1		PO	160 mg BID	320	No	ARs dose down to 80 mg BID	80	Yes (with inducers)	Yes (with inducers and inhibitors)	No	Yes (with inhibitors)	No	Negative	Positive	Positive	Repotrectinib was positive in an in vivo rat bone marrow micronucleus assay via an aneugenic mechanism of action.	Not conducted	Yes	No	No		https://www.accessdata.fda.gov/drugsatfda_docs/label/2024/218213s001lbl.pdf
Tivozanib	Fotivda	Oncology	RCC	SMKI	TK	VEGFR2	c-kit PDGFRβ VEGFR1/3	PO	1.34 mg QD	1.34	Yes	ARs	0.89	No	Yes (with inhibitors)	No	No	No	Negative	Negative	Negative		Not conducted	Yes	Yes	No		https://www.accessdata.fda.gov/drugsatfda_docs/label/2025/212904s003lbl.pdf
Tucatinib	Tukysa	Oncology	Second-line treatment of HER2+ (i) breast cancer in combination with trastuzumab and capecitabine and (ii) CRC	SMKI	TK	ErbB2/HER2		PO	200-300 mg BID	400	Yes	ARs	300	No	No	No	No	No	Negative	Negative	Negative		Not conducted	Yes	Yes	No		https://www.accessdata.fda.gov/drugsatfda_docs/label/2023/213411s004lbl.pdf
Vandetanib	Caprelsa	Oncology	MTC	SMKI	TK	VEGFR2	EGFRs VEGFRs RET BRK TIE2 EPH receptor family kinases Src family kinases	PO	300 mg QD	300	Yes	ARs	100	No	Yes (with inhibitors)	No	No	No	Negative	Negative	Negative		Negative (2 species)	Yes	Yes	Yes	QT prolongation; torsades de pointes; sudden death	https://www.accessdata.fda.gov/drugsatfda_docs/label/2024/022405s022lbl.pdf
Larotrectinib	Vitrakvi	Oncology	Solid tumors with an NTRK fusion	SMKI	TRK	TRKA/B/C		PO	100 mg BID (adult); 100mg/m2 BID (pediatric)	200	Yes	ARs reduce dose up to 100mg QD 3A4 inhibitors/inducers modify dose Hepatic impairment starting dose 50%	100	No	Yes (with inducers and inhibitors)	No	No	No	Negative	Negative	Negative		Not conducted	Yes	Yes	No		https://www.accessdata.fda.gov/drugsatfda_docs/label/2023/210861s010lbl.pdf
Axitinib	Inlyta	Oncology	Renal cell carcinoma (RCC), mono- and combination therapy	SMKI	VEGFR	VEGFR1/2/3	PDGFR-β	PO	5 mg BID	10	Yes	Dose can be increased to 7mg and 10mg BID. ARs reduce dose to 3mg then 2mg BID. Reduce dose by half for moderate hepatic impairment Interaction with strong CYP3A4/5 inh reduce dose by half	4	No	Yes (with inducers and inhibitors)	No	No	No	Negative	Negative	Positive		Not conducted	Yes	Yes	No		https://www.accessdata.fda.gov/drugsatfda_docs/label/2024/202324s016lbl.pdf
Fruquintinib	Fruzaqla	Oncology	Metastatic CRC	SMKI	VEGFR-TK	VEGFR		PO	5 mg QD	5	No	ARs reduce dose down to 3mg QD	3	No	Yes (with inhibitors)	No	No	No	Negative	Negative	Negative		Not conducted	Yes	No	No		https://www.accessdata.fda.gov/drugsatfda_docs/label/2025/217564s002lbl.pdf
Pazopanib	Votrient	Oncology	RCC; soft tissue sarcomas	SMKI	VEGFR-TK	VEGFR1/2/3	PDGFR-α/-β FGFR-1/-3 Kit Itk Lck c-Fms	PO	800 mg QD	800	No	ARs	200	No	Yes (with inducers and inhibitors)	No	No	No	Negative	Negative	Negative		Positive (1 species)	Yes	Yes	Yes	Hepatotoxicity	https://www.accessdata.fda.gov/drugsatfda_docs/label/2024/022465s036lbl.pdf
Sunitinib	Sutent	Oncology	GIST; pancreatic NET; RCC	SMKI	VEGFR-TK	VEGFR2, et al.	VEGFR1/3 PDGFRα/β KIT FLT3 CSF-1R RET	PO	37.5-50 mg QD	37.5	No	ARs	25	No	Yes (with inducers and inhibitors)	No	No	No	Negative	Negative	Negative		Positive (2 species)	Yes	Yes	Yes	Hepatotoxicity	https://www.accessdata.fda.gov/drugsatfda_docs/label/2021/021938s039lbledt.pdf
A Indications: AD, atopic dermatitis; ALCL, anaplastic large cell lymphoma; ALL, acute lymphoblastic leukemias; AML, acute myelogenous leukemias; ASM, aggressive systemic mastocytosis; ATC, anaplastic thyroid cancer; CEL, chronic eosinophilic leukemia; CLL, chronic lymphocytic leukemias; CML, chronic myelogenous leukemias; CRC, colorectal cancer; DFSP, dermatofibrosarcoma protuberans; DTC, differ…
B Dose Routes: IV, intravenous route; PO, "per os" or oral route; TOP, topical route
C Dose Range Monotherapy (Excluding Renal Impairment): BID, twice daily; QD, once daily; Q2D, every other day; QW, once weekly
D Sensitive Populations w/ Reduced Dosing Recommendation: ARs, adverse reactions
